# Supplementary material for: Incline and decline running alters joint moment contributions but not peak support moments in individuals with an anterior cruciate ligament reconstruction and controls
Source: Front Sports Act Living. 2023 Nov 17;5:1217783. doi: 10.3389/fspor.2023.1217783 (PMC10691489; doi:10.3389/fspor.2023.1217783)
Supplement: Supplementary file 2 [file Table1.xlsx]

## Sheet: Key
Header	Definition
PostSurgery_Mo	Months Post Surgery
PTPostSurgery_Mo	Months of Physical Therapy Post Surgery
Graft Type	Type of tendon used to repair the ACL. 1 = hamstring, 2 = patellar, 3 = quadriceps
KOOS	Knee Injury and Osteoarthritis Outcome Survey (scored out of 100)
KOOS_Pain	Pain Subscore
KOOS_ADL	Activities of Daily Living subscore
KOOS_SportsRec	Sports and Recreation Subscore
KOOS_QOL	Quality of Life Subscore
KOOS_Symptoms	Symptoms Subscore
RPE	Rate of Perceived Exertion (Fatigue Self Report, scored 6-20)
SM	Support Moment
MC	Moment Contribution (%)
I	Involved
U	Uninvolved

## Sheet: Data
ID	Group	Sex	Involved_R1_L0	Mass_kg	Height_m	Age	PostSurgery_Mo	PTPostSurgery_Mo	GraftType	KOOS_Pain	KOOS_ADL	KOOS_SportsRec	KOOS_QOL	KOOS_Symptoms	RPE_Flat	RPE_Incline4	RPE_Decline4	RPE_Incline10	RPE_Decline10	SM_Flat_I	SM_Flat_U	SM_Incline4_I	SM_Incline4_U	SM_Incline10_I	SM_Incline10_U	SM_Decline4_I	SM_Decline4_U	SM_Decline10_I	SM_Decline10_U	MC_Flat_Ank_I	MC_Flat_Hip_I	MC_Flat_Knee_I	MC_Flat_Ank_U	MC_Flat_Hip_U	MC_Flat_Knee_U	MC_Incline4_Ank_I	MC_Incline4_Hip_I	MC_Incline4_Knee_I	MC_Incline4_Ank_U	MC_Incline4_Hip_U	MC_Incline4_Knee_U	MC_Incline10_Ank_I	MC_Incline10_Hip_I	MC_Incline10_Knee_I	MC_Incline10_Ank_U	MC_Incline10_Hip_U	MC_Incline10_Knee_U	MC_Decline4_Ank_I	MC_Decline4_Hip_I
ACL01	1	1	0	78.018	1.755	24	60	8	1	92	100	90	94	82	11	12	11	14	12	8382.25	8111.69	6726.6	6267.35	6905.44	6375.1	6976.42	6561.53	7005.51	6879.34	42.502	35.9044	21.5935	46.9266	37.5055	15.5679	50.7838	30.8035	18.4127	57.4909	29.6212	12.8879	50.5087	34.9564	14.5349	58.339	33.4365	8.22457	24.3265	26.2625
ACL02	1	1	0	68.95	1.66	20	36	8	2	97	100	90	81	89	14	13	13	16	13	10658	8644	3029.71	2330.19	6715.88	6412.04	4912.1	5292.66	5783.06	6346	38.8024	53.2248	7.97274	45.9206	39.8256	14.2538	1.54652	82.3368	16.1167	2.06104	83.4433	14.4957	57.6213	42.3787	-0.189745	54.8123	36.4287	8.75905	37.7079	21.4911
ACL03	1	0	0	71.82	1.72	21	48	4	2	100	100	100	88	96	16	17	17	18	17	9847.13	9813.24	7368.48	7743.34	6397.13	6972.52	6856.35	7334.79	7099.03	7437.43	44.4147	41.1649	14.4204	45.7291	34.0763	20.1945	55.2832	29.7496	14.9672	53.0104	27.6049	19.3847	64.5886	21.746	13.6654	61.3078	19.7686	18.9235	30.4412	29.7285
ACL04	1	0	1	83.23	1.915	22	24		1	86	100	85	44	82	8	9	10	13	12	8745.53	9196.39	8349.62	9046.8	7390.89	8264.58	7663.83	7011.9	8437.35	7941.28	40.342	34.7155	24.9425	39.5889	37.1865	23.2246	42.0671	32.4287	25.5042	41.3974	37.9177	20.6849	45.8943	31.9191	22.1866	43.6948	36.5379	19.7674	24.3815	30.1428
ACL05	1	1	0	70.9	1.725	20	31	5	2	100	100	95	81	82	13	14	12	15	13	9668.72	8308.35	7508.65	6571.31	6233.24	5890.81	7576.27	8722.93	7154.18	7253.45	35.7215	48.1885	16.09	41.3151	41.3341	17.3508	41.7576	45.165	13.0774	51.0656	33.4795	15.455	51.0036	33.6713	15.3252	50.0098	37.0732	12.917	20.9541	46.4924
ACL06	1	1	0	69.85	1.64	21	60	5	2	89	100	70	75	75	13	13	13	16	14	8209.83	8481.15	6080.14	6100.23	6439.19	6407.72	5485.94	5782.63	5217.82	5638.21	46.2837	33.4159	20.3004	43.8718	37.0013	19.1269	53.6254	26.7068	19.6678	50.5624	28.7576	20.6799	53.7775	29.4364	16.7861	53.2402	29.4939	17.2659	27.998	26.1778
ACL08	1	0	1	86.82	1.8	20	35	6	2	89	93	75	63	82	8	8	8	9	8	9389.03	9108.95	7955.87	7812.08	7324.35	7723.64	7529.76	8695.33	7297.03	8429.22	40.7807	30.231	28.9883	37.6516	31.9671	30.3813	46.6867	25.258	28.0553	45.3713	27.2561	27.3726	55.0551	21.5166	23.4283	49.8761	24.5419	25.582	23.5493	17.5565
ACL09	1	0	0	74.84	1.705	26	10	6	2	86	97	50	69	68	12	12	12	14	13	8555.23	9083.19	7216.61	7714.13	7084.88	8080.96	7344.09	8244.28	7490.68	10015.8	47.4841	33.2607	19.2552	43.283	36.5747	20.1422	48.1234	38.8738	13.0028	47.4808	38.4939	14.0254	53.1438	35.875	10.9812	50.9702	40.0994	8.93039	28.0454	31.6807
ACL11	1	1	1	57.15	1.67	20	16	3	2	92	96	75	63	79	14	14	12	18	15	6062.72	5871.53	5601.07	5129.03	5997.73	5602.98	4887.97	5151.42	4782.13	5081.97	65.4338	19.9843	14.5819	60.6987	13.4097	25.8916	69.1822	20.9257	9.89214	65.9675	14.1704	19.862	70.9343	23.8664	5.19934	70.8985	16.9425	12.159	39.7451	11.6549
ACL13	1	1	0	55.45	1.6	21	25	3	3	81	88	65	69	89	11	11	10	15	12	6462.68	6753.53	5403.09	5538.29	5173.64	5389.37	5231.66	5303.17	5714.85	5769.49	64.5734	15.1819	20.2447	62.1289	15.0747	22.7963	63.9997	17.426	18.5743	61.9445	17.3484	20.7072	68.3874	18.0089	13.6037	64.0122	20.9539	15.0339	37.7633	16.5921
ACL14	1	1	0	69.55	1.56	23	72	4	1	75	94	80	50	46	11	12	9	14	11	5931.94	6343.44	5205.51	5552.85	5468.22	5595.29	5675.28	6058.39	4449.98	4747.55	65.6432	12.1536	22.2032	57.8548	12.5086	29.6366	67.1052	15.4279	17.4668	60.7428	12.376	26.8812	60.1257	25.5158	14.3585	58.9744	23.1211	17.9045	37.2495	21.0103
ACL15	1	1	1	58.18	1.71	22	72	6	2	100	100	100	100	100	10	11	9	13	12	7648.86	7231.43	3431.24	5901.91	6438.39	5962.96	5737.4	5544.14	7016.65	6534.92	49.0992	32.8676	18.0332	45.6768	34.5646	19.7585	39.0213	51.7809	9.19775	51.5302	31.684	16.7858	52.2824	33.7016	14.016	53.4767	29.691	16.8323	28.7949	28.7849
ACL16	1	1	1	61.82	1.71	24	77	12	2	89	100	80	75	75	10	11	9	13	9	7065.69	8623.41	6994.18	8007.26	6928.12	7664.88	5728.31	6186.57	5698.59	6419.01	48.0098	34.0931	17.8971	47.9117	35.6946	16.3937	46.2467	39.2516	14.5017	50.3349	36.9282	12.7369	52.5206	34.3495	13.1299	54.9275	39.8526	5.21991	26.2778	31.0423
ACL18	1	0	0	80.91	1.805	21	54	5	2	92	99	95	88	82	9	9	9	10	9	11857.8	10136.3	7769.9	8042.47	7857.96	7812.58	7994.61	8337.55	10038.9	10393.7	39.209	45.766	15.0251	40.9757	37.3128	21.7115	52.3215	31.5649	16.1135	49.2109	28.3924	22.3967	53.0091	34.8132	12.1777	50.8375	31.4693	17.6932	27.3948	35.6473
ACL19	1	1	0	90.72	1.735	21	60	2	2	94	99	95	94	89	14	13	11	18	11	9022.1	7812.89	5471.83	5819.39	4498.81	4944	6195.87	6280.24	5333.86	5339.74	42.27	34.7846	22.9453	43.6445	25.5939	30.7616	56.0703	18.9097	25.02	52.5789	19.7336	27.6875	59.7928	18.6497	21.5575	56.6459	17.9805	25.3736	30.2546	20.2223
ACL20	1	1	0	67.27	1.7	19	6	3	2	92	90	55	63	79	13	13	12	14	12	6306.85	7905.48	5101.83	6208.36	4871.21	5603.49	4871.21	5603.49	4908.97	5854.98	55.6732	31.7274	12.5994	44.5734	33.5104	21.9162	58.7009	35.1239	6.17516	44.7902	32.9254	22.2844	32.6027	28.8434	38.5539	26.341	24.1424	49.5166	32.6027	28.8434
ACL21	1	0	0	97.27	1.855	20	30	9	2	97	99	95	81	79	11	11	11	13	11	8829.38	8819.48	7048.78	6574.58	6973.61	6570.86	6616.56	6323.59	6983.28	7163.28	44.214	33.7768	22.0092	43.09	39.0987	17.8113	51.1489	26.5483	22.3028	51.9832	29.3291	18.6876	55.3474	28.8165	15.8361	54.8446	32.4959	12.6595	26.0264	28.5239
										91.2353	97.3529	82.0588	75.1765	80.8235						8390.81	8249.68	6250.77	6491.74	6394.04	6545.52	6310.8	6613.8	6494.82	6896.79	47.6739	33.5554	18.7707	46.5201	31.8964	21.5835	49.6277	33.4283	16.944	49.2661	31.1448	19.5891	55.0938	29.2979	15.5971	53.7181	29.0605	17.2213	29.6184	26.5796
										6.82394	3.85586	15.3153	15.5774	11.8861
CTRL01	0	1	0	54.431	1.655	20				100	100	100	100	96	10	10	11	13	11	7237.47	7553.33	6048.82	6297.29	6569.81	6440.99	5702.92	6027.48	5540.81	5897.9	50.9368	28.9074	20.1558	45.1234	31.2828	23.5938	55.7335	29.359	14.9075	51.8835	27.408	20.7085	54.6382	33.9361	11.4257	52.6546	31.2693	16.0762	28.7435	21.2153
CTRL03	0	1	1	61.01	1.655	20				100	100	100	100	100	11	12	10	14	11	6165.92	6154.56	5439.64	5311.5	5320.03	5470.24	5533.31	5076.31	5713.01	5379.22	52.4758	18.526	28.9982	58.634	22.4789	18.8871	51.698	22.6315	25.6706	55.277	29.4737	15.2493	48.4741	28.2101	23.3158	54.7993	30.9695	14.2312	29.0419	13.5373
CTRL04	0	1	1	60.33	1.78	22				92	100	90	94	86	11	11	10	16	10	9963.74	9960.48	8600.72	8443.43	8423.08	8685.64	8665.27	8611.9	8294.78	8896.82	38.9056	40.1922	20.9022	40.1657	33.4825	26.3518	43.5735	35.0627	21.3638	44.8198	29.5128	25.6674	45.6759	35.2899	19.0342	44.4871	32.9278	22.585	25.5366	31.6939
CTRL05	0	0	0	82.1	1.84	20				100	100	100	100	100	13	14	13	18	16	10554.9	9038.06	9009.64	9229.56	9373.16	8563.19	8147.63	8087.01	8658.8	9008.34	43.5267	30.2761	26.1972	48.8756	24.7018	26.4226	51.1957	25.3483	23.4559	48.772	32.8286	18.3993	48.8766	30.98	20.1434	50.522	30.1024	19.3756	29.9124	20.6056
CTRL10	0	0	0	78.93	1.825	22				86	100	100	81	82	8	8	7	10	7	9199.07	8949.87	6619.5	6825.42	6701.64	6890.05	7993.53	7904.68	9536.34	9078.2	51.5516	38.3321	10.1163	50.4492	34.2522	15.2986	64.7756	25.5503	9.6741	62.9415	23.4177	13.6408	69.3649	23.6706	6.9645	67.4665	24.2353	8.29815	32.0731	34.034
CTRL12	0	1	1	62.73	1.69	21				100	100	100	100	96	12	14	11	15	11	7638.04	7784.53	5808.78	5659.08	6335.68	6381.4	7422.32	5932.4	9193.6	7778.49	42.6204	37.6543	19.7253	42.1173	41.3284	16.5543	45.2808	39.8762	14.843	46.1171	40.9877	12.8953	49.4827	37.4592	13.0581	46.3313	43.0409	10.6277	22.8441	42.1773
CTRL13	0	0	0	97.98	1.785	29				94	100	100	100	93	11	13	10	14	12	11035.7	7800.26	6174.35	6050.87	6147.57	6259.61	5998.4	6061.05	5732	5553.18	28.7903	50.6105	20.5992	41.213	34.7663	24.0206	48.5741	36.3289	15.097	52.4718	27.0473	20.4808	51.1904	33.7626	15.047	54.5203	26.6228	18.8569	22.2793	31.4173
CTRL14	0	0	1	84.55	1.91	22				86	88	70	63	71	15	15	14	17	15	7396.75	7288.41	6639.13	6415.38	7088.99	7054.91	6205.86	6065.81	5575.23	5160.72	63.7532	18.1506	18.0962	62.9832	20.2303	16.7865	66.1117	17.2487	16.6396	66.0921	23.3455	10.5624	64.709	22.8924	12.3986	61.6963	27.0136	11.2902	44.723	12.0188
CTRL15	0	1	0	71.68	1.8	29				97	100	95	100	100	10	10	10	13	14	6061.25	6814.12	5433.54	6023.31	5560.09	4977.39	4737.28	5629.98	4378.73	5331.46	61.3141	18.5228	20.1631	55.0031	16.9528	28.0441	64.3759	20.4574	15.1667	59.9245	16.3901	23.6854	62.6428	27.07	10.2872	76.3447	25.9631	-2.30779	32.8192	15.3612
CTRL16	0	0	0	73.48	1.745	22				100	100	100	100	100	11	11	10	12	11	10392.9	8554.85	6343.9	5882.08	6218.2	5967.2	6409.36	6669.61	5669.99	5814.95	31.4844	51.5625	16.9532	37.711	44.5501	17.7389	43.3712	36.8896	19.7391	47.4652	32.8204	19.7145	42.7985	41.0589	16.1426	47.2766	34.2292	18.4941	22.9338	32.796
CTRL17	0	1	1	70.91	1.685	20				100	100	100	94	96	12	12	8	15	10	7013.81	6607.65	6509.88	5958.26	6160.84	5663.16	6314.75	6035.22	6236.79	5875.04	46.0225	24.7757	29.2019	48.1301	22.7928	29.0771	42.3244	30.4469	27.2287	47.6821	27.4798	24.8382	41.6694	33.3868	24.9438	47.0106	30.869	22.1204	21.0042	23.9476
CTRL20	0	1	0	72.57	1.635	19				100	100	100	100	100	11	11	11	13	11	6951.56	10305.7	7603.41	8717.94	6115.36	6506.71	6441.01	8030.74	9552.18	10213	50.2484	19.4921	30.2595	36.5874	48.7666	14.646	43.4072	28.3803	28.2125	43.9431	42.031	14.026	46.96	24.5865	28.4535	49.2432	33.5773	17.1795	25.6388	12.5989
CTRL21	0	0	1	89.77	1.82	20				94	99	95	100	100	12	13	11	17	15	6503.63	7360.76	5586.82	5632.76	5232.26	5571.79	5736.54	5395.08	5404.1	6304.71	40.5156	38.1121	21.3723	43.2802	41.5051	15.2147	41.562	38.1076	20.3305	47.9642	38.9744	13.0614	43.2415	34.7863	21.9722	49.3883	36.9742	13.6375	22.985	32.3324
CTRL22	0	1	0	75	1.72	19				100	97	95	88	100	11	12	11	16	11	7224.84	5877.44	5809.72	4943.88	5024.26	4972.37	6223.59	4558.48	9925.78	6013.71	44.8483	39.177	15.9747	45.2626	33.7292	21.0082	51.5672	37.6174	10.8154	53.0155	33.0774	13.9071	52.5764	35.301	12.1227	50.8033	33.4037	15.793	23.4911	40.9609
CTRL24	0	1	0	78.02	1.7	20				100	100	100	100	96	13	15	13	16	14	7687.94	7477.78	5804.17	5875.82	6056.16	5802.21	6489.12	6411.71	5991.65	6572.52	43.5219	32.0809	24.3972	41.9913	30.5648	27.4439	49.7333	24.5646	25.7021	49.3877	24.959	25.6534	46.4704	32.0261	21.5035	49.2417	28.491	22.2674	24.1453	31.227
CTRL26	0	1	0	70.45	1.74	20				94	99	100	100	100	13	14	11	16	13	8049.32	8709.08	6479.87	5759.71	6230.78	6188.62	6230.85	6600.64	7154.18	7253.45	43.8117	45.7601	10.4283	38.4739	44.388	17.1381	44.1292	48.3275	7.54334	51.6968	35.646	12.6572	55.1835	40.2169	4.59963	53.6171	32.7143	13.6686	29.0626	41.6394
CTRL28	0	1	1	56.36	1.76	22				94	100	95	100	93	12	12	11	13	10	9014.77	9168.84	7211.94	7011.81	6797.06	6806.8	8153.64	7510.88	10038.9	6962.08	41.1268	37.8106	21.0626	42.7528	38.2309	19.0163	47.4882	32.577	19.9348	50.3963	33.4288	16.1748	49.3551	36.4303	14.2145	47.48	39.1042	13.4159	24.1529	36.44
										96.2941	99	96.4706	95.2941	94.6471						8123.04	7965.04	6536.7	6472.83	6432.65	6364.84	6612.08	6506.41	7211.58	6887.87	45.6149	33.526	20.859	45.8091	33.1767	21.0143	50.2883	31.1044	18.6073	51.7559	30.5193	17.7248	51.3711	32.4155	16.2133	53.1108	31.8534	15.0359	27.1404	27.8825
										4.84465	2.93684	7.45082	9.90432	8.04628						SM_Flat_I	SM_Flat_U	SM_Incline4_I	SM_Incline4_U	SM_Incline10_I	SM_Incline10_U	SM_Decline4_I	SM_Decline4_U	SM_Decline10_I	SM_Decline10_U	MC_Flat_Ank_I	MC_Flat_Hip_I	MC_Flat_Knee_I	MC_Flat_Ank_U	MC_Flat_Hip_U	MC_Flat_Knee_U	MC_Incline4_Ank_I	MC_Incline4_Hip_I	MC_Incline4_Knee_I	MC_Incline4_Ank_U	MC_Incline4_Hip_U	MC_Incline4_Knee_U	MC_Incline10_Ank_I	MC_Incline10_Hip_I	MC_Incline10_Knee_I	MC_Incline10_Ank_U	MC_Incline10_Hip_U	MC_Incline10_Knee_U	MC_Decline4_Ank_I	MC_Decline4_Hip_I
																			ACLR	8390.81	8249.68	6250.77	6491.74	6394.04	6545.52	6310.8	6613.8	6494.82	6896.79	47.6739	33.5554	18.7707	46.5201	31.8964	21.5835	49.6277	33.4283	16.944	49.2661	31.1448	19.5891	55.0938	29.2979	15.5971	53.7181	29.0605	17.2213	29.6184	26.5796
																			CTRL	8123.04	7965.04	6536.7	6472.83	6432.65	6364.84	6612.08	6506.41	7211.58	6887.87	45.6149	33.526	20.859	45.8091	33.1767	21.0143	50.2883	31.1044	18.6073	51.7559	30.5193	17.7248	51.3711	32.4155	16.2133	53.1108	31.8534	15.0359	27.1404	27.8825
														96.3412
														7.06695
																				Flat_ACLR_I	Flat_ACLR_U	Incline4_ACLR_I	Incline4_ACLR_U	Incline10_ACLR_I	Incline10_ACLR_U	Decline4_ACLR_I	Decline4_ACLR_U	Decline10_ACLR_I	Decline10_ACLR_U		Flat_CTRL_I	Flat_CTRL_U	Incline4_CTRL_I	Incline4_CTRL_U	Incline10_CTRL_I	Incline10_CTRL_U	Decline4_CTRL_I	Decline4_CTRL_U	Decline10_CTRL_I	Decline10_CTRL_U
[truncated: 41 more columns]

## Sheet: Sheet1
ID	SM_Flat_I	SM_Flat_U	SM_Incline4_I	SM_Incline4_U	SM_Incline10_I	SM_Incline10_U	SM_Decline4_I	SM_Decline4_U	SM_Decline10_I	SM_Decline10_U	MC_Flat_Ank_I	MC_Flat_Hip_I	MC_Flat_Knee_I	MC_Flat_Ank_U	MC_Flat_Hip_U	MC_Flat_Knee_U	MC_Incline4_Ank_I	MC_Incline4_Hip_I	MC_Incline4_Knee_I	MC_Incline4_Ank_U	MC_Incline4_Hip_U	MC_Incline4_Knee_U	MC_Incline10_Ank_I	MC_Incline10_Hip_I	MC_Incline10_Knee_I	MC_Incline10_Ank_U	MC_Incline10_Hip_U	MC_Incline10_Knee_U	MC_Decline4_Ank_I	MC_Decline4_Hip_I	MC_Decline4_Knee_I	MC_Decline4_Ank_U	MC_Decline4_Hip_U	MC_Decline4_Knee_U	MC_Decline10_Ank_I	MC_Decline10_Hip_I	MC_Decline10_Knee_I	MC_Decline10_Ank_U	MC_Decline10_Hip_U	MC_Decline10_Knee_U		MC_Flat_Ank_I	MC_Flat_Hip_I	MC_Flat_Knee_I	MC_Flat_Ank_U	MC_Flat_Hip_U	MC_Flat_Knee_U	MC_Incline4_Ank_I	MC_Incline4_Hip_I
ACL01	8382.25	8111.69	6726.6	6267.35	6905.44	6375.1	6976.42	6561.53	7005.51	6879.34	42.502	35.9044	21.5935	46.9266	37.5055	15.5679	50.7838	30.8035	18.4127	57.4909	29.6212	12.8879	50.5087	34.9564	14.5349	58.339	33.4365	8.22457	24.3265	26.2625	49.411	28.9584	29.9309	41.1107	24.1437	20.9573	54.8989	27.9013	24.0528	48.046		3562.63
ACL02	10658	8644	3029.71	2330.19	6715.88	6412.04	4912.1	5292.66	5783.06	6346	38.8024	53.2248	7.97274	45.9206	39.8256	14.2538	1.54652	82.3368	16.1167	2.06104	83.4433	14.4957	57.6213	42.3787	-0.189745	54.8123	36.4287	8.75905	37.7079	21.4911	40.801	32.2105	17.8533	49.9361	27.2525	34.6968	38.0507	22.0058	29.8364	48.1578		4135.56
ACL03	9847.13	9813.24	7368.48	7743.34	6397.13	6972.52	6856.35	7334.79	7099.03	7437.43	44.4147	41.1649	14.4204	45.7291	34.0763	20.1945	55.2832	29.7496	14.9672	53.0104	27.6049	19.3847	64.5886	21.746	13.6654	61.3078	19.7686	18.9235	30.4412	29.7285	39.8303	28.2511	28.5734	43.1755	23.433	28.9696	47.5974	23.3913	27.4378	49.1709		4373.57
ACL04	8745.53	9196.39	8349.62	9046.8	7390.89	8264.58	7663.83	7011.9	8437.35	7941.28	40.342	34.7155	24.9425	39.5889	37.1865	23.2246	42.0671	32.4287	25.5042	41.3974	37.9177	20.6849	45.8943	31.9191	22.1866	43.6948	36.5379	19.7674	24.3815	30.1428	45.4757	26.1693	29.0754	44.7553	19.7393	32.9266	47.3341	20.4067	34.2965	45.2968		3528.12
ACL05	9668.72	8308.35	7508.65	6571.31	6233.24	5890.81	7576.27	8722.93	7154.18	7253.45	35.7215	48.1885	16.09	41.3151	41.3341	17.3508	41.7576	45.165	13.0774	51.0656	33.4795	15.455	51.0036	33.6713	15.3252	50.0098	37.0732	12.917	20.9541	46.4924	32.5535	21.2566	49.1461	29.5973	16.4059	42.1719	41.4223	20.5564	38.6698	40.7738		3453.81
ACL06	8209.83	8481.15	6080.14	6100.23	6439.19	6407.72	5485.94	5782.63	5217.82	5638.21	46.2837	33.4159	20.3004	43.8718	37.0013	19.1269	53.6254	26.7068	19.6678	50.5624	28.7576	20.6799	53.7775	29.4364	16.7861	53.2402	29.4939	17.2659	27.998	26.1778	45.8243	27.6885	26.2117	46.0997	25.3107	18.7971	55.8923	25.5793	24.9429	49.4777		3799.81
ACL08	9389.03	9108.95	7955.87	7812.08	7324.35	7723.64	7529.76	8695.33	7297.03	8429.22	40.7807	30.231	28.9883	37.6516	31.9671	30.3813	46.6867	25.258	28.0553	45.3713	27.2561	27.3726	55.0551	21.5166	23.4283	49.8761	24.5419	25.582	23.5493	17.5565	58.8942	19.9551	30.083	49.9619	16.2432	13.6473	70.1095	16.1948	24.3396	59.4656		3828.91
ACL09	8555.23	9083.19	7216.61	7714.13	7084.88	8080.96	7344.09	8244.28	7490.68	10015.8	47.4841	33.2607	19.2552	43.283	36.5747	20.1422	48.1234	38.8738	13.0028	47.4808	38.4939	14.0254	53.1438	35.875	10.9812	50.9702	40.0994	8.93039	28.0454	31.6807	40.2738	26.9953	43.8777	29.127	24.6419	38.7177	36.6403	21.7912	52.0941	26.1147		4062.37
ACL11	6062.72	5871.53	5601.07	5129.03	5997.73	5602.98	4887.97	5151.42	4782.13	5081.97	65.4338	19.9843	14.5819	60.6987	13.4097	25.8916	69.1822	20.9257	9.89214	65.9675	14.1704	19.862	70.9343	23.8664	5.19934	70.8985	16.9425	12.159	39.7451	11.6549	48.6	31.7021	10.7041	57.5938	33.713	11.1973	55.0897	25.9928	8.14003	65.8671		3967.07
ACL13	6462.68	6753.53	5403.09	5538.29	5173.64	5389.37	5231.66	5303.17	5714.85	5769.49	64.5734	15.1819	20.2447	62.1289	15.0747	22.7963	63.9997	17.426	18.5743	61.9445	17.3484	20.7072	68.3874	18.0089	13.6037	64.0122	20.9539	15.0339	37.7633	16.5921	45.6446	38.3897	15.2211	46.3892	35.5799	15.2351	49.185	33.4963	12.7424	53.7613		4173.17
ACL14	5931.94	6343.44	5205.51	5552.85	5468.22	5595.29	5675.28	6058.39	4449.98	4747.55	65.6432	12.1536	22.2032	57.8548	12.5086	29.6366	67.1052	15.4279	17.4668	60.7428	12.376	26.8812	60.1257	25.5158	14.3585	58.9744	23.1211	17.9045	37.2495	21.0103	41.7402	32.6432	19.3219	48.0349	37.2038	8.59146	54.2047	32.9056	10.8849	56.2094		3893.91
ACL15	7648.86	7231.43	3431.24	5901.91	6438.39	5962.96	5737.4	5544.14	7016.65	6534.92	49.0992	32.8676	18.0332	45.6768	34.5646	19.7585	39.0213	51.7809	9.19775	51.5302	31.684	16.7858	52.2824	33.7016	14.016	53.4767	29.691	16.8323	28.7949	28.7849	42.4202	24.012	27.8928	48.0952	21.0106	34.9222	44.0672	19.2737	33.1373	47.589		3755.53
ACL16	7065.69	8623.41	6994.18	8007.26	6928.12	7664.88	5728.31	6186.57	5698.59	6419.01	48.0098	34.0931	17.8971	47.9117	35.6946	16.3937	46.2467	39.2516	14.5017	50.3349	36.9282	12.7369	52.5206	34.3495	13.1299	54.9275	39.8526	5.21991	26.2778	31.0423	42.6799	33.8518	33.7301	32.4181	21.3185	35.7333	42.9482	25.9552	33.612	40.4328		3392.22
ACL18	11857.8	10136.3	7769.9	8042.47	7857.96	7812.58	7994.61	8337.55	10038.9	10393.7	39.209	45.766	15.0251	40.9757	37.3128	21.7115	52.3215	31.5649	16.1135	49.2109	28.3924	22.3967	53.0091	34.8132	12.1777	50.8375	31.4693	17.6932	27.3948	35.6473	36.9579	25.2183	32.157	42.6247	20.7261	45.2567	34.0172	18.4675	37.8417	43.6907		4649.31
ACL19	9022.1	7812.89	5471.83	5819.39	4498.81	4944	6195.87	6280.24	5333.86	5339.74	42.27	34.7846	22.9453	43.6445	25.5939	30.7616	56.0703	18.9097	25.02	52.5789	19.7336	27.6875	59.7928	18.6497	21.5575	56.6459	17.9805	25.3736	30.2546	20.2223	49.5231	28.6084	18.0136	53.3781	22.9303	19.0113	58.0583	23.3645	15.8127	60.8228		3813.64
ACL20	6306.85	7905.48	5101.83	6208.36	4871.21	5603.49	4871.21	5603.49	4908.97	5854.98	55.6732	31.7274	12.5994	44.5734	33.5104	21.9162	58.7009	35.1239	6.17516	44.7902	32.9254	22.2844	32.6027	28.8434	38.5539	26.341	24.1424	49.5166	32.6027	28.8434	38.5539	26.341	24.1424	49.5166	25.3429	30.5089	44.1482	21.6063	25.7345	52.6592		3511.23
ACL21	8829.38	8819.48	7048.78	6574.58	6973.61	6570.86	6616.56	6323.59	6983.28	7163.28	44.214	33.7768	22.0092	43.09	39.0987	17.8113	51.1489	26.5483	22.3028	51.9832	29.3291	18.6876	55.3474	28.8165	15.8361	54.8446	32.4959	12.6595	26.0264	28.5239	45.4497	28.7415	28.5706	42.6879	21.6827	29.1836	49.1337	23.7662	34.4969	41.7369		3903.82
CTRL01	7237.47	7553.33	6048.82	6297.29	6569.81	6440.99	5702.92	6027.48	5540.81	5897.9	50.9368	28.9074	20.1558	45.1234	31.2828	23.5938	55.7335	29.359	14.9075	51.8835	27.408	20.7085	54.6382	33.9361	11.4257	52.6546	31.2693	16.0762	28.7435	21.2153	50.0412	23.6522	24.7279	51.6198	23.185	23.4279	53.3871	19.6897	24.0398	56.2705		3686.54
CTRL03	6165.92	6154.56	5439.64	5311.5	5320.03	5470.24	5533.31	5076.31	5713.01	5379.22	52.4758	18.526	28.9982	58.634	22.4789	18.8871	51.698	22.6315	25.6706	55.277	29.4737	15.2493	48.4741	28.2101	23.3158	54.7993	30.9695	14.2312	29.0419	13.5373	57.4208	36.945	16.8165	46.2385	24.918	10.9646	64.1174	32.7388	16.0021	51.259		3235.62
CTRL04	9963.74	9960.48	8600.72	8443.43	8423.08	8685.64	8665.27	8611.9	8294.78	8896.82	38.9056	40.1922	20.9022	40.1657	33.4825	26.3518	43.5735	35.0627	21.3638	44.8198	29.5128	25.6674	45.6759	35.2899	19.0342	44.4871	32.9278	22.585	25.5366	31.6939	42.7696	23.2168	30.2853	46.4979	24.5827	27.6611	47.7562	19.4537	32.6573	47.889		3876.45
CTRL05	10554.9	9038.06	9009.64	9229.56	9373.16	8563.19	8147.63	8087.01	8658.8	9008.34	43.5267	30.2761	26.1972	48.8756	24.7018	26.4226	51.1957	25.3483	23.4559	48.772	32.8286	18.3993	48.8766	30.98	20.1434	50.522	30.1024	19.3756	29.9124	20.6056	49.482	30.6903	21.7299	47.5799	23.718	16.1707	60.1113	24.5728	17.157	58.2702		4594.19
CTRL10	9199.07	8949.87	6619.5	6825.42	6701.64	6890.05	7993.53	7904.68	9536.34	9078.2	51.5516	38.3321	10.1163	50.4492	34.2522	15.2986	64.7756	25.5503	9.6741	62.9415	23.4177	13.6408	69.3649	23.6706	6.9645	67.4665	24.2353	8.29815	32.0731	34.034	33.893	32.9317	31.9228	35.1455	27.0264	42.0245	30.9491	29.5647	34.9594	35.4759		4742.27
CTRL12	7638.04	7784.53	5808.78	5659.08	6335.68	6381.4	7422.32	5932.4	9193.6	7778.49	42.6204	37.6543	19.7253	42.1173	41.3284	16.5543	45.2808	39.8762	14.843	46.1171	40.9877	12.8953	49.4827	37.4592	13.0581	46.3313	43.0409	10.6277	22.8441	42.1773	34.9786	25.7957	36.0145	38.1897	14.0691	48.2681	37.6628	16.1948	50.8143	32.9909		3255.36
CTRL13	11035.7	7800.26	6174.35	6050.87	6147.57	6259.61	5998.4	6061.05	5732	5553.18	28.7903	50.6105	20.5992	41.213	34.7663	24.0206	48.5741	36.3289	15.097	52.4718	27.0473	20.4808	51.1904	33.7626	15.047	54.5203	26.6228	18.8569	22.2793	31.4173	46.3035	23.9732	29.4408	46.586	17.0126	35.9215	47.0659	22.0918	23.6572	54.251		3177.21
CTRL14	7396.75	7288.41	6639.13	6415.38	7088.99	7054.91	6205.86	6065.81	5575.23	5160.72	63.7532	18.1506	18.0962	62.9832	20.2303	16.7865	66.1117	17.2487	16.6396	66.0921	23.3455	10.5624	64.709	22.8924	12.3986	61.6963	27.0136	11.2902	44.723	12.0188	43.2582	42.8504	17.536	39.6136	35.4765	8.91037	55.6131	37.1694	9.92502	52.9055		4715.66
CTRL15	6061.25	6814.12	5433.54	6023.31	5560.09	4977.39	4737.28	5629.98	4378.73	5331.46	61.3141	18.5228	20.1631	55.0031	16.9528	28.0441	64.3759	20.4574	15.1667	59.9245	16.3901	23.6854	62.6428	27.07	10.2872	76.3447	25.9631	-2.30779	32.8192	15.3612	51.8197	29.4799	13.5499	56.9702	29.4954	10.3501	60.1545	25.5197	9.1243	65.356		3716.4
CTRL16	10392.9	8554.85	6343.9	5882.08	6218.2	5967.2	6409.36	6669.61	5669.99	5814.95	31.4844	51.5625	16.9532	37.711	44.5501	17.7389	43.3712	36.8896	19.7391	47.4652	32.8204	19.7145	42.7985	41.0589	16.1426	47.2766	34.2292	18.4941	22.9338	32.796	44.2702	21.3323	35.9761	42.6916	20.1822	27.1479	52.6699	20.4098	28.812	50.7782		3272.15
CTRL17	7013.81	6607.65	6509.88	5958.26	6160.84	5663.16	6314.75	6035.22	6236.79	5875.04	46.0225	24.7757	29.2019	48.1301	22.7928	29.0771	42.3244	30.4469	27.2287	47.6821	27.4798	24.8382	41.6694	33.3868	24.9438	47.0106	30.869	22.1204	21.0042	23.9476	55.0482	21.8897	26.9193	51.191	20.3183	20.8608	58.8209	20.7067	23.0647	56.2285		3227.93
CTRL20	6951.56	10305.7	7603.41	8717.94	6115.36	6506.71	6441.01	8030.74	9552.18	10213	50.2484	19.4921	30.2595	36.5874	48.7666	14.646	43.4072	28.3803	28.2125	43.9431	42.031	14.026	46.96	24.5865	28.4535	49.2432	33.5773	17.1795	25.6388	12.5989	61.7623	26.2009	33.2701	40.529	15.5934	26.3926	58.014	18.8699	38.9367	42.1934		3493.05
CTRL21	6503.63	7360.76	5586.82	5632.76	5232.26	5571.79	5736.54	5395.08	5404.1	6304.71	40.5156	38.1121	21.3723	43.2802	41.5051	15.2147	41.562	38.1076	20.3305	47.9642	38.9744	13.0614	43.2415	34.7863	21.9722	49.3883	36.9742	13.6375	22.985	32.3324	44.6826	31.037	30.8565	38.1066	22.8455	27.4747	49.6799	20.6745	41.3527	37.9729		2634.99
CTRL22	7224.84	5877.44	5809.72	4943.88	5024.26	4972.37	6223.59	4558.48	9925.78	6013.71	44.8483	39.177	15.9747	45.2626	33.7292	21.0082	51.5672	37.6174	10.8154	53.0155	33.0774	13.9071	52.5764	35.301	12.1227	50.8033	33.4037	15.793	23.4911	40.9609	35.5481	28.173	23.58	48.247	12.0095	54.9676	33.0229	16.2561	40.1841	43.5599		3240.22
CTRL24	7687.94	7477.78	5804.17	5875.82	6056.16	5802.21	6489.12	6411.71	5991.65	6572.52	43.5219	32.0809	24.3972	41.9913	30.5648	27.4439	49.7333	24.5646	25.7021	49.3877	24.959	25.6534	46.4704	32.0261	21.5035	49.2417	28.491	22.2674	24.1453	31.227	44.6277	23.6639	30.2006	46.1355	23.0954	26.6756	50.2291	20.7143	31.8584	47.4273		3345.94
CTRL26	8049.32	8709.08	6479.87	5759.71	6230.78	6188.62	6230.85	6600.64	7154.18	7253.45	43.8117	45.7601	10.4283	38.4739	44.388	17.1381	44.1292	48.3275	7.54334	51.6968	35.646	12.6572	55.1835	40.2169	4.59963	53.6171	32.7143	13.6686	29.0626	41.6394	29.2981	25.8596	37.9819	36.1585	16.4059	42.1719	41.4223	20.5564	38.6698	40.7738		3526.54
CTRL28	9014.77	9168.84	7211.94	7011.81	6797.06	6806.8	8153.64	7510.88	10038.9	6962.08	41.1268	37.8106	21.0626	42.7528	38.2309	19.0163	47.4882	32.577	19.9348	50.3963	33.4288	16.1748	49.3551	36.4303	14.2145	47.48	39.1042	13.4159	24.1529	36.44	39.4071	29.1584	32.8397	38.0018	16.6853	41.1697	42.1451	26.2633	30.2687	43.468		3707.48
[truncated: 22 more columns]

## Sheet: Sheet2
		SM_Flat_I			SM_Flat_U	SM_Incline4_I			SM_Incline10_I	SM_Incline10_U		SM_Decline4_I				SM_Decline4_U	SM_Decline10_I		SM_Decline10_U				MC_Flat_Ank_I	MC_Flat_Hip_I		MC_Flat_Knee_I				MC_Flat_Ank_U	MC_Flat_Hip_U		MC_Flat_Knee_U		MC_Incline4_Ank_I	MC_Incline4_Hip_I	MC_Incline4_Knee_I	MC_Incline4_Ank_U	MC_Incline4_Hip_U	MC_Incline4_Knee_U	MC_Incline10_Ank_I	MC_Incline10_Hip_I	MC_Incline10_Knee_I	MC_Incline10_Ank_U	MC_Incline10_Hip_U	MC_Incline10_Knee_U	MC_Decline4_Ank_I	MC_Decline4_Hip_I	MC_Decline4_Knee_I
	ACLR	8390.81			8249.68	6250.77			6394.04	6545.52		6310.8				6613.8	6494.82		6896.79				47.6739	33.5554		18.7707				46.5201	31.8964		21.5835		49.6277	33.4283	16.944	49.2661	31.1448	19.5891	55.0938	29.2979	15.5971	53.7181	29.0605	17.2213	29.6184	26.5796	43.8019
	CTRL	8123.04			7965.04	6536.7			6432.65	6364.84		6612.08				6506.41	7211.58		6887.87				45.6149	33.526		20.859				45.8091	33.1767		21.0143		50.2883	31.1044	18.6073	51.7559	30.5193	17.7248	51.3711	32.4155	16.2133	53.1108	31.8534	15.0359	27.1404	27.8825	44.9771
		ACLR Involved	ACLR Uninvolved		CTRL Involved	CTRL Uninvolved
	SM_Flat_I	8390.81	8249.68		8123.04	7965.04
	SM_Incline4_I	6250.77	6491.74		6536.7	6472.83
	SM_Incline10_I	6394.04	6545.52		6432.65	6364.84
	SM_Decline4_I	6310.8	6613.8		6612.08	6506.41
	SM_Decline10_I	6494.82	6896.79		7211.58	6887.87
	MC_Flat_Ank_I	47.6739	46.5201		45.6149	45.8091			49.6277	49.2661		50.2883	51.7559			55.0938	53.7181		51.3711	53.1108			29.6184	28.2937		27.1404	28.05			24.5105	23.6856		21.5658	23.0263
	MC_Flat_Knee_I	18.7707	21.5835		20.859	21.0143			16.944	19.5891		18.6073	17.7248			15.5971	17.2213		16.2133	15.0359			43.8019	44.3825		44.9771	44.0884			48.3999	48.7807		49.5777	48.0629
	MC_Flat_Hip_I	33.5554	31.8964		33.526	33.1767			33.4283	31.1448		31.1044	30.5193			29.2979	29.0605		32.4155	31.8534			26.5796	27.3238		27.8825	27.8616			27.0897	27.5337		28.8565	28.9108
	MC_Incline4_Ank_I	49.6277	49.2661		50.2883	51.7559
	MC_Incline4_Knee_I	16.944	19.5891		18.6073	17.7248
	MC_Incline4_Hip_I	33.4283	31.1448		31.1044	30.5193
	MC_Incline10_Ank_I	55.0938	53.7181		51.3711	53.1108
	MC_Incline10_Knee_I	15.5971	17.2213		16.2133	15.0359
	MC_Incline10_Hip_I	29.2979	29.0605		32.4155	31.8534
	MC_Decline4_Ank_I	29.6184	28.2937		27.1404	28.05
	MC_Decline4_Knee_I	43.8019	44.3825		44.9771	44.0884
	MC_Decline4_Hip_I	26.5796	27.3238		27.8825	27.8616
	MC_Decline10_Ank_I	24.5105	23.6856		21.5658	23.0263
	MC_Decline10_Knee_I	48.3999	48.7807		49.5777	48.0629
	MC_Decline10_Hip_I	27.0897	27.5337		28.8565	28.9108
		0.476739	0.465201		0.456149	0.458091			0.496277	0.492661		0.502883	0.517559			0.550938	0.537181		0.513711	0.531108			0.296184	0.282937		0.271404	0.2805			0.245105	0.236856		0.215658	0.230263
		0.187707	0.215835		0.20859	0.210143			0.16944	0.195891		0.186073	0.177248			0.155971	0.172213		0.162133	0.150359			0.438019	0.443825		0.449771	0.440884			0.483999	0.487807		0.495777	0.480629
		0.335554	0.318964		0.33526	0.331767			0.334283	0.311448		0.311044	0.305193			0.292979	0.290605		0.324155	0.318534			0.265796	0.273238		0.278825	0.278616			0.270897	0.275337		0.288565	0.289108
		0.245105	0.236856		0.215658	0.230263			0.296184	0.282937		0.271404	0.2805			0.550938	0.537181		0.513711	0.531108			0.496277	0.492661		0.502883	0.517559			0.476739	0.465201		0.456149	0.458091
		0.483999	0.487807		0.495777	0.480629			0.438019	0.443825		0.449771	0.440884			0.155971	0.172213		0.162133	0.150359			0.16944	0.195891		0.186073	0.177248			0.187707	0.215835		0.20859	0.210143
		0.270897	0.275337		0.288565	0.289108			0.265796	0.273238		0.278825	0.278616			0.292979	0.290605		0.324155	0.318534			0.334283	0.311448		0.311044	0.305193			0.335554	0.318964		0.33526	0.331767
		I	U		I	U			I	U		I	U			I	U		I	U			I	U		I	U			I	U		I	U
[truncated: 9 more columns]

## Sheet: Sheet3
	Pain	ADL	S & R	QOL	Symptoms	Total
ACLR	91.2	97.4	82.1	75.2	80.8	85.3
CTRL	96.3	99	96.5	95.3	94.6	96.3

## Sheet: CohensD
	ACLR	CTRL
	21 ± 2	22 ± 3
	1.72 ± 0.09	1.75 ± 0.08
	73.10 ± 11.91	72.96 ± 11.81
	91.2±6.8	96.3±4.8
	97.4±3.9	99±2.9
	82.1±15.3	96.5±7.5
	75.2±75.2	95.3±9.9
	80.8±11.9	94.6±8.0
						Cohens D
	21	22	1			-1.54951
	1.72	7.75	6.03			5.94485
	73.1	72.96	-0.14			-12.0001
	91.2	96.3	5.1			-0.785576
	97.4	99	1.6			-1.83657
	82.1	96.5	14.4			2.35135
	75.2	95.3	20.1			-33.5332
	80.8	94.6	13.8			3.66072
	2	3	4	9	13	6.5	2.54951
	0.09	0.08	0.0081	0.0064	0.0145	0.00725	0.0851469
	11.91	11.81	141.848	139.476	281.324	140.662	11.8601
	6.8	4.8	46.24	23.04	69.28	34.64	5.88558
	3.9	2.9	15.21	8.41	23.62	11.81	3.43657
	15.3	7.5	234.09	56.25	290.34	145.17	12.0487
	75.2	9.9	5655.04	98.01	5753.05	2876.53	53.6332
	11.9	8	141.61	64	205.61	102.805	10.1393
